# Supplementary material for: Nutritional sex-specificity on bacterial metabolites during mosquito (Aedes aegypti) development leads to adult sex-ratio distortion
Source: Commun Biol. 2024 Dec 2;7:1603. doi: 10.1038/s42003-024-07319-7 (PMC11612200; doi:10.1038/s42003-024-07319-7)
Supplement: Supplementary file 5 — Supplementary Data 2 [file 42003_2024_7319_MOESM5_ESM.xlsx]

## Sheet: Supplemental Data 2
Analysis	Response variable	Predictor	Random effect	Sample Size	Test result	Comparisons
Figure 1A
Glmm (binomial)	% adults	Treatment	Replicate	Replicate A: AUX (n=48); GF (n=37); VIT4x (n=48); VIT8x (n=48) Replicate B: AUX (n=48); GF (n=48); VIT4x (n=48); VIT8x (n=48) Replicate C: AUX (n=47); GF (n=24); VIT4x (n=24); VIT8x (n=48)	F3 = 24.11, p < 0.0001	lsmeans (Bonferroni correction): AUX vs GF: p < 0.0001 AUX vs VIT4x: p < 0.0001 AUX vs VIT8x: p < 0.0001 GF vs VIT4x: p = 0.73 GF vs VIT8x: p = 0.58 VIT4x vs VIT8x: p = 0.0057
	% dead	Treatment	Replicate		F3 = 22.03, p < 0.0001	lsmeans (Bonferroni correction): AUX vs GF: p < 0.0001 AUX vs VIT4x: p < 0.0001 AUX vs VIT8x: p < 0.0001 GF vs VIT4x: p = 0.012 GF vs VIT8x: p < 0.0001 VIT4x vs VIT8x: p = 0.67
	% blocked	Treatment	Replicate		F3 = 10.34, p < 0.0001	lsmeans (Bonferroni correction): AUX vs GF: p = 1.0 AUX vs VIT4x: p = 1.0 AUX vs VIT8x: p = 1.0 GF vs VIT4x: p < 0.0001 GF vs VIT8x: p = 0.0013 VIT4x vs VIT8x: p = 0.040
Figure 1B
Glmm (binomial)	Sex	Treatment	Replicate	Replicate A: AUX (n=48); GF (n=37); VIT4x (n=48); VIT8x (n=48) Replicate B: AUX (n=48); GF (n=48); VIT4x (n=48); VIT8x (n=48) Replicate C: AUX (n=47); GF (n=24); VIT4x (n=24); VIT8x (n=48)	F3 = 9.09, p < 0.0001	lsmeans (Bonferroni correction): AUX vs GF: p = 1.0 AUX vs VIT4x: p = 0.0009 AUX vs VIT8x: p = 0.0037 GF vs VIT4x: p = 0.0009 GF vs VIT8x: p = 0.0019 VIT4x vs VIT8x: p = 1.0
Figure 3A
Glmm (binomial)	% adults	Treatment	Replicate	Replicate A: GF (n=24); Folic acid (n=24); Choline (n=24); Thiamine (n=24); Nicotinic acid (n=24); Biotin (n=24); Pyridoxine (n=24) Replicate B: GF (n=24); Folic acid (n=24); Choline (n=24); Thiamine (n=24); Nicotinic acid (n=24); Biotin (n=24); Riboflavin (n=24); Pyridoxine (n=24) Replicate C: GF (n=24); Folic acid (n=24); Choline (n=24); Thiamine (n=24); Nicotinic acid (n=24); Biotin (n=24); Ri…	F7 = 12.30, p < 0.0001	lsmeans (Bonferroni correction): GF vs Biotin: p < 0.0001 GF vs Choline: p = 1.0 GF vs Folic acid: p = 0.015 GF vs Nicotinic acid: p = 1.0 GF vs Pyridoxine: p = 0.58 GF vs Riboflavin: p = 0.21 GF vs Thiamine: p = 1.0 Biotin vs Choline: p < 0.0001 Biotin vs Folic acid: p < 0.0001 Biotin vs Nicotinic acid: p < 0.0001 Biotin vs Pyridoxine: p < 0.0001 Biotin vs Riboflavin: p < 0.0001 Biotin vs Thiami…	Choline vs Folic acid: p = 0.062 Choline vs Nicotinic acid: p = 1.0 Choline vs Pyridoxine: p = 1.0 Choline vs Riboflavin: p = 0.58 Choline vs Thiamine: p = 1.0 Folic acid vs Nicotinic acid: p = 0.12 Folic acid vs Pyridoxine: p = 1.0 Folic acid vs Riboflavin: p = 1.0 Folic acid vs Thiamine: p = 1.0 Nicotinic acid vs Pyridoxine: p = 1.0 Nicotinic acid vs Riboflavin: p = 0.91 Nicotinic acid vs Thiam…
	% dead	Treatment	Replicate		F7 = 13.18, p < 0.0001	lsmeans (Bonferroni correction): GF vs Biotin: p < 0.0001 GF vs Choline: p = 1.0 GF vs Folic acid: p = 1.0 GF vs Nicotinic acid: p = 1.0 GF vs Pyridoxine: p = 1.0 GF vs Riboflavin: p = 0.28 GF vs Thiamine: p = 1.0 Biotin vs Choline: p < 0.0001 Biotin vs Folic acid: p < 0.0001 Biotin vs Nicotinic acid: p < 0.0001 Biotin vs Pyridoxine: p < 0.0001 Biotin vs Riboflavin: p = 0.020 Biotin vs Thiamine: …	Choline vs Folic acid: p = 1.0 Choline vs Nicotinic acid: p = 1.0 Choline vs Pyridoxine: p = 1.0 Choline vs Riboflavin: p = 0.86 Choline vs Thiamine: p = 1.0 Folic acid vs Nicotinic acid: p = 1.0 Folic acid vs Pyridoxine: p = 1.0 Folic acid vs Riboflavin: p = 1.0 Folic acid vs Thiamine: p = 1.0 Nicotinic acid vs Pyridoxine: p = 1.0 Nicotinic acid vs Riboflavin: p = 0.86 Nicotinic acid vs Thiamine…
	% blocked	Treatment	Replicate		F7 = 4.04, p = 0.00018	lsmeans (Bonferroni correction): GF vs Biotin: p = 0.096 GF vs Choline: p = 1.0 GF vs Folic acid: p = 0.062 GF vs Nicotinic acid: p = 1.0 GF vs Pyridoxine: p = = 1.0 GF vs Riboflavin: p = 0.32 GF vs Thiamine: p = 1.0 Biotin vs Choline: p = 0.096 Biotin vs Folic acid: p = 1.0 Biotin vs Nicotinic acid: p = 0.17 Biotin vs Pyridoxine: p = 0.64 Biotin vs Riboflavin: p = 1.0 Biotin vs Thiamine: p = 1.0	Choline vs Folic acid: p = 0.062 Choline vs Nicotinic acid: p = 1.0 Choline vs Pyridoxine: p = 1.0 Choline vs Riboflavin: p = 0.32 Choline vs Thiamine: p = 1.0 Folic acid vs Nicotinic acid: p = 0.11 Folic acid vs Pyridoxine: p = 0.40 Folic acid vs Riboflavin: p = 1.0 Folic acid vs Thiamine: p = 0.75 Nicotinic acid vs Pyridoxine: p = 1.0 Nicotinic acid vs Riboflavin: p = 0.62 Nicotinic acid vs Thi…
Figure 3B
Glmm (binomial)	Sex	Treatment	Replicate	Replicate A: GF (n=24); Folic acid (n=24); Choline (n=24); Thiamine (n=24); Nicotinic acid (n=24); Biotin (n=24); Pyridoxine (n=24) Replicate B: GF (n=24); Folic acid (n=24); Choline (n=24); Thiamine (n=24); Nicotinic acid (n=24); Biotin (n=24); Riboflavin (n=24); Pyridoxine (n=24) Replicate C: GF (n=24); Folic acid (n=24); Choline (n=24); Thiamine (n=24); Nicotinic acid (n=24); Biotin (n=24); Ri…	F7 = 0.63, p = 0.73
Figure 3C
Glmm (binomial)	% adults	Treatment	Replicate	Replicate A: GF males (n=190); GF females (n=85); biotin 1x males (n=128); biotin 1x females (n=87); biotin 4x males (n=127); biotin 4x females (n=86); biotin 8x males (n=128); biotin 8x females (n=92); biotin 20x males (n=126); biotin 20x females (n=90) Replicate B: GF males (n=60); GF females (n=16); GF+folic acid males (n=59); GF+folic acid females (n=16); biotin 1x males (n=60); biotin 1x fem…	F5 = 38.34, p < 0.0001	lsmeans (Bonferroni correction): GF vs GF+folic acid: p = 1.0 GF vs Biotinx1: p < 0.001 GF vs Biotinx4: p = 0.039 GF vs Biotinx8: p = 0.025 GF vs Biotinx20: p < 0.0001 GF+folic acid vs Biotinx1: p < 0.0001 GF+folic acid vs Biotinx4: p = 0.54 GF+folic acid vs Biotinx8: p = 0.012 GF+folic acid vs Biotinx20: p < 0.0001 Biotinx1 vs Biotinx4: p = 0.027 Biotinx1 vs Biotinx8: p < 0.0001 Biotinx1 vs Biot…
	% dead	Treatment	Replicate		F5 = 26.74, p < 0.0001	lsmeans (Bonferroni correction): GF vs GF+folic acid: p = 1.0 GF vs Biotinx1: p < 0.001 GF vs Biotinx4: p = 0.72 GF vs Biotinx8: p = 0.10 GF vs Biotinx20: p < 0.0001 GF+folic acid vs Biotinx1: p = 0.0001 GF+folic acid vs Biotinx4: p = 1.0 GF+folic acid vs Biotinx8: p = 0.065 GF+folic acid vs Biotinx20: p < 0.0001 Biotinx1 vs Biotinx4: p = 0.0049 Biotinx1 vs Biotinx8: p < 0.0001 Biotinx1 vs Biotin…
	% blocked	Treatment	Replicate		F5 = 2.16, p = 0.054
Figure 3D
Glmm (binomial)	% adults	Treatment	Replicate	Replicate A: GF males (n=180); biotin 1x males (n=128); biotin 4x males (n=127); biotin 8x males (n=128); biotin 20x males (n=126) Replicate B: GF males (n=60); GF+folic acid males (n=59); biotin 1x males (n=60); biotin 4x males (n=57); biotin 8x males (n=57); biotin 20x males (n=59) Replicate C: GF males (n=100); GF+folic acid males (n=100); biotin 1x males (n=100); biotin 4x males (n=98); bioti…	F5 = 28.33, p < 0.0001	lsmeans (Bonferroni correction): GF vs GF+folic acid: p = 1.0 GF vs Biotinx1: p < 0.001 GF vs Biotinx4: p = 1.0 GF vs Biotinx8: p = 0.019 GF vs Biotinx20: p < 0.0001 GF+folic acid vs Biotinx1: p < 0.0001 GF+folic acid vs Biotinx4: p = 1.0 GF+folic acid vs Biotinx8: p = 0.13 GF+folic acid vs Biotinx20: p < 0.0001 Biotinx1 vs Biotinx4: p < 0.0001 Biotinx1 vs Biotinx8: p < 0.0001 Biotinx1 vs Biotinx…
	% dead	Treatment	Replicate		F5 = 18.43, p < 0.0001	lsmeans (Bonferroni correction): GF vs GF+folic acid: p = 1.0 GF vs Biotinx1: p < 0.001 GF vs Biotinx4: p = 1.0 GF vs Biotinx8: p = 0.19 GF vs Biotinx20: p = 0.022 GF+folic acid vs Biotinx1: p = 0.0001 GF+folic acid vs Biotinx4: p = 1.0 GF+folic acid vs Biotinx8: p = 0.59 GF+folic acid vs Biotinx20: p = 0.017 Biotinx1 vs Biotinx4: p < 0.0001 Biotinx1 vs Biotinx8: p < 0.0001 Biotinx1 vs Biotinx20:…
	% blocked	Treatment	Replicate		F5 = 2.55, p = 0.025	lsmeans (Bonferroni correction): GF vs GF+folic acid: p = 1.0 GF vs Biotinx1: p = 1.0 GF vs Biotinx4: p = 1.0 GF vs Biotinx8: p = 1.0 GF vs Biotinx20: p = 0.22 GF+folic acid vs Biotinx1: p = 1.0 GF+folic acid vs Biotinx4: p = 1.0 GF+folic acid vs Biotinx8: p = 1.0 GF+folic acid vs Biotinx20: p = 1.0 Biotinx1 vs Biotinx4: p = 1.0 Biotinx1 vs Biotinx8: p = 1.0 Biotinx1 vs Biotinx20: p = 0.030 Bioti…
Figure 3E
Glmm (binomial)	% adults	Treatment	Replicate	Replicate A: GF females (n=85); biotin 1x females (n=87); biotin 4x females (n=86); biotin 8x females (n=92); biotin 20x females (n=90) Replicate B: GF females (n=16); GF+folic acid females (n=16); biotin 1x females (n=24); biotin 4x females (n=23); biotin 8x females (n=24);biotin 20x females (n=24) Replicate C: GF females (n=93); GF+folic acid females (n=65); biotin 1x females (n=81); biotin 4x …	F5 = 16.77, p < 0.0001	lsmeans (Bonferroni correction): GF vs GF+folic acid: p = 1.0 GF vs Biotinx1: p = 0.038 GF vs Biotinx4: p = 0.0001 GF vs Biotinx8: p = 1.0 GF vs Biotinx20: p = 0.0018 GF+folic acid vs Biotinx1: p = 1.0 GF+folic acid vs Biotinx4: p = 0.25 GF+folic acid vs Biotinx8: p = 0.13 GF+folic acid vs Biotinx20: p < 0.0001 Biotinx1 vs Biotinx4: p = 1.0 Biotinx1 vs Biotinx8: p = 0.0004 Biotinx1 vs Biotinx20: …
	% dead	Treatment	Replicate		F5 = 12.45, p < 0.0001	lsmeans (Bonferroni correction): GF vs GF+folic acid: p = 1.0 GF vs Biotinx1: p = 0.068 GF vs Biotinx4: p = 0.034 GF vs Biotinx8: p = 1.0 GF vs Biotinx20: p = 0.013 GF+folic acid vs Biotinx1: p = 1.0 GF+folic acid vs Biotinx4: p = 1.0 GF+folic acid vs Biotinx8: p = 0.12 GF+folic acid vs Biotinx20: p = 0.0003 Biotinx1 vs Biotinx4: p = 1.0 Biotinx1 vs Biotinx8: p = 0.0001 Biotinx1 vs Biotinx20: p <…
	% blocked	Treatment	Replicate		F5 = 1.28, p = 0.27
Figure 4A
Glmm (Type III Analysis of Variance Table with Satterthwaite's method)	CFUs/mL	Amino acid concentration	/	Replicate A: Treatment 1x, t=0 (n=6), t=24 (n=6), t=72 (n=6), t=144 (n=6), t=168 (n=6), t=196 (n=6), t=216 (n=6), t=240 (n=6). Treatment 0.01x, t=0 (n=6), t=24 (n=6), t=48 (n=6), t=72 (n=6), t=144, (n=6), t=168 (n=6), t=196 (n=6), t=216 (n=6), t=240 (n=6). Replicate B: Treatment 1x, t=0 (n=6), t=24 (n=6), t=48 (n=6), t=72 (n=6), t=144, (n=6), t=168 (n=6), t=196 (n=6), t=216 (n=6). Treatment 0.01x…	1x vs 0.01x t = 0 h; F = 1.17, p = 0.28
					1x vs 0.01x t = 24 h; F = 44.80, p < 0.0001
					1x vs 0.01x t = 48; F = 20.77, p < 0.0001
					1x vs 0.01x t = 72; F = 30.31, p < 0.0001
					1x vs 0.01x t = 144; F = 54.31, p < 0.0001
					1x vs 0.01x t = 168; F = 36.18, p < 0.0001
					1x vs 0.01x t = 196; F = 6.21, p = 0.013
					1x vs 0.01x t = 216; F = 10.23, p = 0.0014
					1x vs 0.01x t = 240; F = 27.11, p < 0.0001
Figure 4B
Glmm (binomial)	% adults	Amino acid concentration	Replicate	Replicate A: Treatment 1x, larvae (n=24). Treatment 0.01x, larvae (n=24) Replicate B: Treatment 1x, larvae (n=24). Treatment 0.01x, larvae (n=24) Replicate C: Treatment 1x, larvae (n=24). Treatment 0.01x, larvae (n=24) Replicate D: Treatment 1x, larvae (n=48). Treatment 0.01x, larvae (n=48) Replicate E: Treatment 1x, larvae (n=48). Treatment 0.01x, larvae (n=48)	F = 76.22, p < 0.0001	lsmeans (Bonferroni correction) 1x vs 0.01x, p < 0.0001
	% dead	Amino acid concentration	Replicate		F = 54.71, p < 0.0001	lsmeans (Bonferroni correction) 1x vs 0.01x, p < 0.0001
					F = 4.39, p = 0.00013	lsmeans (Bonferroni correction) 1x vs 0.01x, p = 0.036
	% blocked	Amino acid concentration	Replicate
Figure 4C
Glmm (binomial)	Sex	Amino acid concentration	Replicate	Replicate A: Treatment 1x, larvae (n=24). Treatment 0.01x, larvae (n=24) Replicate B: Treatment 1x, larvae (n=24). Treatment 0.01x, larvae (n=24) Replicate C: Treatment 1x, larvae (n=24). Treatment 0.01x, larvae (n=24) Replicate D: Treatment 1x, larvae (n=48). Treatment 0.01x, larvae (n=48) Replicate E: Treatment 1x, larvae (n=48). Treatment 0.01x, larvae (n=48)	F = 3.8, p = 0.043
Figure 4D
Glmm (Type III Analysis of Variance Table with Satterthwaite's method)	Time	Amino acid concentration	Replicate	Replicate A: Treatment 1x, larvae (n=24). Treatment 0.01x, larvae (n=24) Replicate B: Treatment 1x, larvae (n=24). Treatment 0.01x, larvae (n=24) Replicate C: Treatment 1x, larvae (n=24). Treatment 0.01x, larvae (n=24) Replicate D: Treatment 1x, larvae (n=48). Treatment 0.01x, larvae (n=48) Replicate E: Treatment 1x, larvae (n=48). Treatment 0.01x, larvae (n=48)	F = 45.29, p = 0.011
Figure 4E
Glmm (binomial)	% adults	Bacterial strain	Replicate	Replicate A: wt strain, larvae (n=120). ∆iscUA strain, larvae (n=120). ∆mnmA strain, larvae (n=120). Replicate B: wt strain, larvae (n=120). ∆iscUA strain, larvae (n=120). ∆mnmA strain, larvae (n=120). Replicate C: wt strain, larvae (n=120). ∆iscUA strain, larvae (n=120). ∆mnmA strain, larvae (n=120). Replicate D: wt strain, larvae (n=120). ∆iscUA strain, larvae (n=120). ∆mnmA strain, larvae (n=1…	F = 4.91	wt vs ∆iscUA: p = 0.0019 wt vs ∆mnmA: p = 0.15
	% dead	Bacterial strain	Replicate		F = 3.46	wt vs ∆iscUA: p = 0.0097 wt vs ∆mnmA: p = 0.11
	% blocked	Bacterial strain	Replicate		F = 1.25	wt vs ∆iscUA: p = 0.12 wt vs ∆mnmA: p = 0.58
Figure 4F
Glmm (binomial)	Sex	Bacterial strain	Replicate	Replicate A: wt strain, larvae (n=120). ∆iscUA strain, larvae (n=120). ∆mnmA strain, larvae (n=120). Replicate B: wt strain, larvae (n=120). ∆iscUA strain, larvae (n=120). ∆mnmA strain, larvae (n=120). Replicate C: wt strain, larvae (n=120). ∆iscUA strain, larvae (n=120). ∆mnmA strain, larvae (n=120). Replicate D: wt strain, larvae (n=120). ∆iscUA strain, larvae (n=120). ∆mnmA strain, larvae (n=1…	F = 3.26, p = 0.037	wt vs ∆iscUA: p = 0.085 wt vs ∆mnmA: p = 0.015
Figure S1
Glmm (binomial)	% adults	Treatment	Replicate	Replicate A: GF (n=48); VIT1x (n=48) Replicate B: GF (n=48); VIT1x (n=48) Replicate C: GF (n=48); VIT1x (n=48)	F1 = 0.35, p = 0.55
	% dead	Treatment	Replicate		F1 = 0.11, p = 0.74
	% blocked	Treatment	Replicate		F1 = 0, p = 1.0
Figure S4A
Glmm (binomial)	% adults	Treatment	Replicate	Replicate A: GF males (n=10); GF females (n=14); biotin 50x males (n=10); biotin 50x females (n=14); folic acid 16x males (n=10); folic acid 16x females (n=14); folic acid 50x males (n=10); folic acid 50x females (n=14). Replicate B: GF males (n=42); GF females (n=36); biotin 50x males (n=42); biotin 50x females (n=35); folic acid 16x males (n=42); folic acid 16x females (n=35); folic acid 50x ma…	F = 52.1, p < 0.0001	lsmeans (Bonferroni correction): GF vs Biotin 50x: p < 0.0001 GF vs folic acid 16x: p = 0.49 GF vs folic acid 50x: p = 1.0 Biotin 50x vs folic acid 16x: p < 0.0001 Biotin 50x vs folic acid 50x: p < 0.0001 Folic acid 16x vs folic acid 50x: p = 0.15
Figure S4B
Glmm (binomial)	% males	Treatment	Replicate	Replicate A: GF males (n=10); GF females (n=14); biotin 50x males (n=10); biotin 50x females (n=14); folic acid 16x males (n=10); folic acid 16x females (n=14); folic acid 50x males (n=10); folic acid 50x females (n=14). Replicate B: GF males (n=42); GF females (n=36); biotin 50x males (n=42); biotin 50x females (n=35); folic acid 16x males (n=42); folic acid 16x females (n=35); folic acid 50x ma…	F = 28.2, p < 0.0001	lsmeans (Bonferroni correction): GF vs Biotin 50x: p = 0.0007 GF vs folic acid 16x: p = 0.85 GF vs folic acid 50x: p = 0.51 Biotin 50x vs folic acid 16x: p < 0.0001 Biotin 50x vs folic acid 50x: p = 0.13 Folic acid 16x vs folic acid 50x: p = 0.010
Figure S4C
Glmm (binomial)	% females	Treatment	Replicate	Replicate A: GF males (n=10); GF females (n=14); biotin 50x males (n=10); biotin 50x females (n=14); folic acid 16x males (n=10); folic acid 16x females (n=14); folic acid 50x males (n=10); folic acid 50x females (n=14). Replicate B: GF males (n=42); GF females (n=36); biotin 50x males (n=42); biotin 50x females (n=35); folic acid 16x males (n=42); folic acid 16x females (n=35); folic acid 50x ma…	F = 30.3, p < 0.0001	lsmeans (Bonferroni correction): GF vs Biotin 50x: p = 0.0001 GF vs folic acid 16x: p = 1.0 GF vs folic acid 50x: p = 1.0 Biotin 50x vs folic acid 16x: p < 0.0001 Biotin 50x vs folic acid 50x: p < 0.0001 Folic acid 16x vs folic acid 50x: p = 1.0
Figure S5A
Log-rank (Mantel-Cox) test	% pupae GF	Sex	/	Replicate A: GF males (n=190); GF females (n=85); biotin 1x males (n=128); biotin 1x females (n=87); biotin 4x males (n=127); biotin 4x females (n=86); biotin 8x males (n=128); biotin 8x females (n=92); biotin 20x males (n=126); biotin 20x females (n=90) Replicate B: GF males (n=60); GF females (n=16); GF+folic acid males (n=59); GF+folic acid females (n=16); biotin 1x males (n=60); biotin 1x fem…	𝜒1 = 26.83, p < 0.0001	/
	% pupae GF+folic acid	Sex	/		𝜒1 = 0.53, p = 0.46	/
	% pupae biotin 1x	Sex	/		𝜒1 = 21.66, p < 0.0001	/
	% pupae biotin 4x	Sex	/		𝜒1 = 0.0030, p = 0.96	/
	% pupae biotin 8x	Sex	/		𝜒1 = 5.44, p = 0.020	/
	% pupae biotin 20x	Sex	/		𝜒1 = 0.69, p = 0.57	/
Figure S5B
Log-rank (Mantel-Cox) test	% adults GF	Sex	/	Replicate A: GF males (n=190); GF females (n=85); biotin 1x males (n=128); biotin 1x females (n=87); biotin 4x males (n=127); biotin 4x females (n=86); biotin 8x males (n=128); biotin 8x females (n=92); biotin 20x males (n=126); biotin 20x females (n=90) Replicate B: GF males (n=60); GF females (n=16); GF+folic acid males (n=59); GF+folic acid females (n=16); biotin 1x males (n=60); biotin 1x fem…	𝜒1 = 0.045, p = 0.83	/
	% adults GF+folic acid	Sex	/		𝜒1 = 12.09, p = 0.0005	/
	% adults biotin 1x	Sex	/		𝜒1 = 1.18, p = 0.28	/
	% adults biotin 4x	Sex	/		𝜒1 = 41.17, p < 0.0001	/
	% adults biotin 8x	Sex	/		𝜒1 = 6.02, p = 0.014	/
	% adults biotin 20x	Sex	/		𝜒1 = 5.12, p = 0.024	/
Figure S6A
Paired t-test	Dry weight	Sex	/	Replicate A: pool of 50 larvae Replicate B: pool of 50 larvae Replicate C: pool of 50 larvae	t = 1.51, p = 0.13	/
Figure S6B
Glmm (Type III Analysis of Variance Table with Satterthwaite's method)	Larval length	Sex	Replicate	Replicate A: males (n=20), females (n=20) Replicate B: males (n=20), females (n=20) Replicate C: males (n=20), females (n=20)	F = 0.38, p = 0.54	/
Figure S6C
Glmm (Type III Analysis of Variance Table with Satterthwaite's method)	Head capsule size	Sex	Replicate	Replicate A: males (n=20), females (n=20) Replicate B: males (n=20), females (n=20) Replicate C: males (n=20), females (n=20)	F = 6.07, p = 0.015	/
Figure S7A
Glmm (Type III Analysis of Variance Table with Satterthwaite's method)	CFUs/mL	Amino acid concentration	Replicate	Replicate A: Treatment 1x, t=0 (n=3), t=24 (n=3), t=72 (n=3), t=144 (n=3), t=168 (n=3), t=196 (n=3), t=216 (n=3), t=240 (n=3). Treatment 0.1x, t=0 (n=3), t=24 (n=3), t=48 (n=3), t=72 (n=3), t=144, (n=3), t=168 (n=3), t=196 (n=3), t=216 (n=3), t=240 (n=3) Replicate B: Treatment 1x, t=0 (n=3), t=24 (n=3), t=48 (n=3), t=72 (n=3), t=144, (n=3), t=168 (n=3), t=196 (n=3), t=216 (n=3). Treatment 0.1x, t…	1x vs 0.1x t = 0 h; F = 0.44, p = 0.51	/
					1x vs 0.1x t = 24 h; F = 26.16, p < 0.0001
					1x vs 0.1x t = 48 h; F = 16.91, p < 0.0001
					1x vs 0.1x t = 72 h; F = 9.68, p = 0.0019
					1x vs 0.1x t = 144 h; F = 9.06, p = 0.0026
					1x vs 0.1x t = 168 h; F = 0.20, p = 0.65
					1x vs 0.1 x t = 196 h; F = 0.096, p = 0.76
					1x vs 0.1x t = 216 h; F = 4.51, p = 0.034
					1x vs 0.1x t = 240 h; n/a
Figure S7B
Glmm (binomial)	% adults	Amino acid concentration	Replicate	Replicate A: Treatment 1x, larvae (n=24). Treatment 0.1x, larvae (n=24) Replicate B: Treatment 1x, larvae (n=24). Treatment 0.1x, larvae (n=24) Replicate C: Treatment 1x, larvae (n=24). Treatment 0.1x, larvae (n=24)	F = 7.20, p = 0.0061
	% dead	Amino acid concentration	Replicate		F = 1.25, p = 0.25
	% blocked	Amino acid concentration	Replicate		F = 4.65, p = 0.027
Figure S7C
Glmm (binomial)	Sex	Amino acid concentration	Replicate	Replicate A: Treatment 1x, larvae (n=24). Treatment 0.1x, larvae (n=24) Replicate B: Treatment 1x, larvae (n=24). Treatment 0.1x, larvae (n=24) Replicate C: Treatment 1x, larvae (n=24). Treatment 0.1x, larvae (n=24)	F = 0.97, p = 0.32
Figure S7D
Glmm (Type III Analysis of Variance Table with Satterthwaite's method)	Time	Amino acid concentration	Replicate	Replicate A: Treatment 1x, larvae (n=24). Treatment 0.1x, larvae (n=24) Replicate B: Treatment 1x, larvae (n=24). Treatment 0.1x, larvae (n=24) Replicate C: Treatment 1x, larvae (n=24). Treatment 0.1x, larvae (n=24)	F = 6.52, p = 0.011
